# Supplementary material for: Preparation, Characterization, Solubility, and Antioxidant Capacity of Ellagic Acid-Urea Complex
Source: Materials (Basel). 2022 Apr 12;15(8):2836. doi: 10.3390/ma15082836 (PMC9032788; doi:10.3390/ma15082836)
Supplement: Supplementary file 1 [file materials-15-02836-s001.zip]

Archive with 1 entries (1 files):
- materials-1646467-supplementary.pdf
